# Supplementary material for: Using Real-World Data to Determine Health System Costs of Ontario Women Screened for Breast Cancer
Source: Curr Oncol. 2022 Oct 31;29(11):8330–9. doi: 10.3390/curroncol29110657 (PMC9689006; doi:10.3390/curroncol29110657)
Supplement: Supplementary file 1 [file curroncol-29-00657-s001.zip]

Archive with 1 entries (1 files):
- curroncol-1948164-supplementary.pdf
